# Supplementary material for: Molecular characterisation of human rabies in Tanzania and Kenya: a case series report and phylogenetic investigation
Source: Infect Dis Poverty. 2024 Oct 28;13:79. doi: 10.1186/s40249-024-01245-w (PMC11514914; doi:10.1186/s40249-024-01245-w)
Supplement: Supplementary file 2 — Additional file 2 [file 40249_2024_1245_MOESM2_ESM.xlsx]

## Sheet: SupplementaryTable1
Sequence ID	Pubmed ID	Genbank accession	Country	Location	Host species	Lineage	Collection year	Coverage %
U22638	7778285	U22638	DRC	NA	Dog	AF1b_A2	1995	NA
U22649	7778285	U22649	Namibia	NA	Dog	AF1b_A2	1995	NA
U22650	7778285	U22650	South Africa	NA	Dog	AF1b_A2	1995	NA
U22651	7778285	U22651	South Africa	NA	Dog	AF1b_A2	1995	NA
AY500827	15663865	AY500827	Ethiopia	NA	Wolf	AF1a_A1.1	2004	NA
EU853580	19264663	EU853580	Ethiopia	NA	Cow	AF1a_A1.1	1987	NA
EU853581	19264663	EU853581	Ethiopia	NA	Dog	AF1a_A1.1	1988	NA
EU853584	19264663	EU853584	CAR	NA	Dog	AF1b_A2	2004	NA
EU853585	19264663	EU853585	CAR	NA	Dog	AF1b_A2	2005	NA
EU853586	19264663	EU853586	CAR	NA	Dog	AF1b_A2	2003	NA
EU853587	19264663	EU853587	CAR	NA	Dog	AF1b_A2	2006	NA
EU853588	19264663	EU853588	CAR	NA	Dog	AF1b_A2	2006	NA
EU853589	19264663	EU853589	CAR	NA	Dog	AF1b_A2	2007	NA
EU853590	19264663	EU853590	CAR	NA	Dog	AF1b_A2	2000	NA
GU798299	21060816	GU798299	Algeria	Msila	Horse	AF1a_A1.1	2007	NA
GU798299	21060816	GU798299	Algeria	Blida	Cow	AF1a_A1.1	2001	NA
GU798300	21060816	GU798300	Algeria	Boumerdes	Sheep	AF1a_A1.1	2003	NA
GU798300	21060816	GU798300	Algeria	Tipaza	Dog	AF1a_A1.1	2004	NA
GU798301	21060816	GU798301	Algeria	Boumerdes	Cat	AF1a_A1.1	2004	NA
GU798301	21060816	GU798301	Algeria	Tipaza	Dog	AF1a_A1.1	2007	NA
GU798302	21060816	GU798302	Algeria	Tipaza	Dog	AF1a_A1.1	2004	NA
GU798303	21060816	GU798303	Algeria	Boumerdes	Cow	AF1a_A1.1	2004	NA
GU798304	21060816	GU798304	Algeria	Borj Bou arreridj	Dog	AF1a_A1.1	2002	NA
GU798305	21060816	GU798305	Algeria	Msila	Dog	AF1a_A1.1	2007	NA
GU798306	21060816	GU798306	Algeria	Msila	Dog	AF1a_A1.1	2008	NA
GU798307	21060816	GU798307	Algeria	Medea	jackal	AF1a_A1.1	2002	NA
GU798308	21060816	GU798308	Algeria	Djelfa	Horse	AF1a_A1.1	2007	NA
GU798309	21060816	GU798309	Algeria	Msila	Dog	AF1a_A1.1	2007	NA
GU798310	21060816	GU798310	Algeria	Borj Bou arreridj	Cow	AF1a_A1.1	2007	NA
GU798311	21060816	GU798311	Algeria	Medea	Dog	AF1a_A1.1	2007	NA
GU798312	21060816	GU798312	Algeria	Borj Bou arreridj	Goat	AF1a_A1.1	2004	NA
GU798313	21060816	GU798313	Algeria	Tipaza	Cow	AF1a_A1.1	2008	NA
GU798314	21060816	GU798314	Algeria	Blida	Sheep	AF1a_A1.1	2007	NA
GU798315	21060816	GU798315	Algeria	Blida	jackal	AF1a_A1.1	2007	NA
GU798316	21060816	GU798316	Algeria	Bejaia	Dog	AF1a_A1.1	2001	NA
GU798317	21060816	GU798317	Algeria	Bouira	Dog	AF1a_A1.1	2007	NA
GU798318	21060816	GU798318	Algeria	Boumerdes	Cat	AF1a_A1.1	2001	NA
GU798319	21060816	GU798319	Algeria	Blida	Sheep	AF1a_A1.1	2008	NA
GU798320	21060816	GU798320	Algeria	Boumerdes	Dog	AF1a_A1.1	2008	NA
GU798321	21060816	GU798321	Algeria	Alger	Dog	AF1a_A1.1	2007	NA
GU798322	21060816	GU798322	Algeria	Bouira	Dog	AF1a_A1.1	2007	NA
GU798323	21060816	GU798323	Algeria	Boumerdes	Dog	AF1a_A1.1	2007	NA
GU798324	21060816	GU798324	Algeria	Bouira	Dog	AF1a_A1.1	2007	NA
GU798325	21060816	GU798325	Algeria	Alger	Dog	AF1a_A1.1	2007	NA
GU798326	21060816	GU798326	Algeria	Alger	Dog	AF1a_A1.1	2007	NA
GU798327	21060816	GU798327	Algeria	Alger	Dog	AF1a_A1.1	2003	NA
GU798328	21060816	GU798328	Algeria	Blida	Goat	AF1a_A1.1	2003	NA
GU798329	21060816	GU798329	Algeria	Boumerdes	Dog	AF1a_A1.1	2002	NA
GU798330	21060816	GU798330	Algeria	Boumerdes	Dog	AF1a_A1.1	2004	NA
GU798331	21060816	GU798331	Algeria	Medea	Dog	AF1a_A1.1	2004	NA
GU798332	21060816	GU798332	Algeria	Bouira	Dog	AF1a_A1.1	2003	NA
GU798333	21060816	GU798333	Algeria	Alger	Dog	AF1a_A1.1	2002	NA
GU798334	21060816	GU798334	Algeria	Blida	Dog	AF1a_A1.1	2002	NA
GU798335	21060816	GU798335	Algeria	Tizi-Ouzou	Dog	AF1a_A1.1	2004	NA
GU798336	21060816	GU798336	Algeria	Blida	Dog	AF1a_A1.1	2007	NA
GU798337	21060816	GU798337	Algeria	Alger	Dog	AF1a_A1.1	2007	NA
GU798338	21060816	GU798338	Algeria	Blida	jackal	AF1a_A1.1	2004	NA
GU798339	21060816	GU798339	Algeria	Alger	Cat	AF1a_A1.1	2007	NA
GU798340	21060816	GU798340	Algeria	Boumerdes	Cat	AF1a_A1.1	2008	NA
GU798341	21060816	GU798341	Algeria	Blida	Dog	AF1a_A1.1	2004	NA
GU798342	21060816	GU798342	Algeria	NA	NA	AF1a_A1.1	2004	NA
GU798343	21060816	GU798343	Algeria	Alger	Dog	AF1a_A1.1	2001	NA
GU798344	21060816	GU798344	Algeria	Alger	Cat	AF1a_A1.1	2003	NA
GU798345	21060816	GU798345	Algeria	Boumerdes	Dog	AF1a_A1.1	2002	NA
GU798346	21060816	GU798346	Algeria	Medea	Dog	AF1a_A1.1	2002	NA
GU798347	21060816	GU798347	Algeria	Tizi-Ouzou	Dog	AF1a_A1.1	2007	NA
GU798348	21060816	GU798348	Algeria	Tizi-Ouzou	Dog	AF1a_A1.1	2001	NA
GU798349	21060816	GU798349	Algeria	Blida	Dog	AF1a_A1.1	2003	NA
GU798350	21060816	GU798350	Algeria	Alger	Dog	AF1a_A1.1	2007	NA
GU798351	21060816	GU798351	Algeria	Alger	Dog	AF1a_A1.1	2004	NA
GU798352	21060816	GU798352	Algeria	Alger	Cat	AF1a_A1.1	2003	NA
GU798353	21060816	GU798353	Algeria	Alger	Dog	AF1a_A1.1	2004	NA
GU798354	21060816	GU798354	Algeria	Alger	Dog	AF1a_A1.1	2008	NA
GU798355	21060816	GU798355	Algeria	Blida	Dog	AF1a_A1.1	2007	NA
GU798356	21060816	GU798356	Algeria	Alger	Goat	AF1a_A1.1	2007	NA
GU798357	21060816	GU798357	Algeria	Boumerdes	Sheep	AF1a_A1.1	2007	NA
GU798358	21060816	GU798358	Algeria	Tipaza	Dog	AF1a_A1.1	2007	NA
GU798359	21060816	GU798359	Algeria	Tipaza	Dog	AF1a_A1.1	2007	NA
GU798360	21060816	GU798360	Algeria	Alger	Dog	AF1a_A1.1	2008	NA
GU798361	21060816	GU798361	Algeria	Bouira	Dog	AF1a_A1.1	2007	NA
GU798362	21060816	GU798362	Algeria	Alger	Dog	AF1a_A1.1	2008	NA
GU798363	21060816	GU798363	Algeria	Alger	Dog	AF1a_A1.1	2008	NA
GU798364	21060816	GU798364	Algeria	Tipaza	Dog	AF1a_A1.1	2008	NA
GU798365	21060816	GU798365	Algeria	Alger	Dog	AF1a_A1.1	2008	NA
GU798366	21060816	GU798366	Algeria	Alger	Dog	AF1a_A1.1	2008	NA
GU798367	21060816	GU798367	Algeria	Alger	Dog	AF1a_A1.1	2008	NA
GU798368	21060816	GU798368	Algeria	Alger	Dog	AF1a_A1.1	2008	NA
GU798369	21060816	GU798369	Algeria	Blida	Cat	AF1a_A1.1	2008	NA
GU798371	21060816	GU798371	Algeria	Blida	Cow	AF1a_A1.1	2001	NA
GU798372	21060816	GU798372	Algeria	Alger	Goat	AF1a_A1.1	2008	NA
GU798373	21060816	GU798373	Algeria	Bejaia	Sheep	AF1a_A1.1	2008	NA
GU798374	21060816	GU798374	Algeria	Medea	Cow	AF1a_A1.1	2001	NA
GU798375	21060816	GU798375	Algeria	Blida	Cow	AF1a_A1.1	2003	NA
GU798376	21060816	GU798376	Algeria	Alger	Cat	AF1a_A1.1	2001	NA
GU798377	21060816	GU798377	Algeria	Tipaza	Dog	AF1a_A1.1	2002	NA
GU798378	21060816	GU798378	Algeria	Tipaza	Dog	AF1a_A1.1	2001	NA
GU798379	21060816	GU798379	Algeria	Tipaza	Dog	AF1a_A1.1	2002	NA
GU798380	21060816	GU798380	Algeria	Bejaia	Dog	AF1a_A1.1	2007	NA
GU798381	21060816	GU798381	Algeria	Tizi-Ouzou	Cow	AF1a_A1.1	2001	NA
GU798382	21060816	GU798382	Algeria	Tipaza	Dog	AF1a_A1.1	2003	NA
GU798383	21060816	GU798383	Algeria	Alger	Dog	AF1a_A1.1	2004	NA
GU798384	21060816	GU798384	Algeria	Boumerdes	Dog	AF1a_A1.1	2002	NA
GU798385	21060816	GU798385	Algeria	Blida	Dog	AF1a_A1.1	2001	NA
JX473838	23527015	JX473838	Namibia	Etosha NP	Jackal	AF1b_A2	2009	NA
JX473839	23527015	JX473839	Namibia	Etosha NP	Jackal	AF1b_A2	2009	NA
JX473840	23527015	JX473840	Namibia	Windhoek	Kudu	AF1b_A2	2009	NA
JX473841	23527015	JX473841	Namibia	Grootfontein	Kudu	AF1b_A2	2009	NA
KP723638	25814597	KP723638	Ethiopia	NA	Dog	AF1a_A1.1	2014	NA
KT119634	27058957	KT119634	CAR	Bangui	Dog	AF1b_A2	2003	NA
KT119635	27058957	KT119635	CAR	Bangui	Dog	AF1b_A2	2003	NA
KT119636	27058957	KT119636	CAR	Bangui	Dog	AF1b_A2	2003	NA
KT119637	27058957	KT119637	CAR	Bangui	Dog	AF1b_A2	2003	NA
KT119638	27058957	KT119638	CAR	Bangui	Dog	AF1b_A2	2003	NA
KT119639	27058957	KT119639	CAR	Bangui	Dog	AF1b_A2	2003	NA
KT119640	27058957	KT119640	CAR	Bangui	Dog	AF1b_A2	2003	NA
KT119641	27058957	KT119641	CAR	Bangui	Dog	AF1b_A2	2003	NA
KT119642	27058957	KT119642	CAR	Bangui	Dog	AF1b_A2	2003	NA
KT119643	27058957	KT119643	CAR	Bangui	Dog	AF1b_A2	2003	NA
KT119644	27058957	KT119644	CAR	Bangui	Dog	AF1b_A2	2003	NA
KT119645	27058957	KT119645	CAR	Bangui	Dog	AF1b_A2	2003	NA
KT119646	27058957	KT119646	CAR	Bangui	Dog	AF1b_A2	2003	NA
KT119647	27058957	KT119647	CAR	Berberati	Dog	AF1b_A2	2003	NA
KT119648	27058957	KT119648	CAR	Bangui	Dog	AF1b_A2	2003	NA
KT119649	27058957	KT119649	CAR	Bangui	Dog	AF1b_A2	2003	NA
KT119650	27058957	KT119650	CAR	Bangui	Dog	AF1b_A2	2003	NA
KT119651	27058957	KT119651	CAR	Bangui	Dog	AF1b_A2	2004	NA
KT119652	27058957	KT119652	CAR	Berberati	Dog	AF1b_A2	2004	NA
KT119653	27058957	KT119653	CAR	Bangui	Dog	AF1b_A2	2004	NA
KT119654	27058957	KT119654	CAR	Bangui	Dog	AF1b_A2	2004	NA
KT119655	27058957	KT119655	CAR	Bangui	Dog	AF1b_A2	2004	NA
KT119656	27058957	KT119656	CAR	Bangui	Dog	AF1b_A2	2004	NA
KT119657	27058957	KT119657	CAR	Bangui	Dog	AF1b_A2	2005	NA
KT119659	27058957	KT119659	CAR	Bangui	Dog	AF1b_A2	2006	NA
KT119660	27058957	KT119660	CAR	Bangui	Dog	AF1b_A2	2006	NA
KT119661	27058957	KT119661	CAR	Bangui	Dog	AF1b_A2	2006	NA
KT119662	27058957	KT119662	CAR	Bangui	Dog	AF1b_A2	2006	NA
KT119663	27058957	KT119663	CAR	Bangui	Dog	AF1b_A2	2006	NA
KT119664	27058957	KT119664	CAR	Berberati	Dog	AF1b_A2	2006	NA
KT119665	27058957	KT119665	CAR	Bangui	Dog	AF1b_A2	2007	NA
KT119666	27058957	KT119666	CAR	Bangui	Dog	AF1b_A2	2007	NA
KT119667	27058957	KT119667	CAR	Bangui	Dog	AF1b_A2	2007	NA
KT119668	27058957	KT119668	CAR	Bangui	Dog	AF1b_A2	2007	NA
KT119669	27058957	KT119669	CAR	Bangui	Dog	AF1b_A2	2007	NA
KT119670	27058957	KT119670	CAR	Bangui	Dog	AF1b_A2	2007	NA
KT119671	27058957	KT119671	CAR	Bangui	Dog	AF1b_A2	2007	NA
KT119672	27058957	KT119672	CAR	Bangui	Dog	AF1b_A2	2007	NA
KT119673	27058957	KT119673	CAR	Bangui	Goat	AF1b_A2	2007	NA
KT119674	27058957	KT119674	CAR	Bangui	Dog	AF1b_A2	2007	NA
KT119675	27058957	KT119675	CAR	Bangui	Dog	AF1b_A2	2007	NA
KT119676	27058957	KT119676	CAR	Bangui	Dog	AF1b_A2	2007	NA
KT119677	27058957	KT119677	CAR	Bangui	Dog	AF1b_A2	2007	NA
KT119678	27058957	KT119678	CAR	Bangui	Dog	AF1b_A2	2007	NA
KT119679	27058957	KT119679	CAR	Bangui	Dog	AF1b_A2	2007	NA
KT119680	27058957	KT119680	CAR	Bangui	Dog	AF1b_A2	2007	NA
KT119681	27058957	KT119681	CAR	Bangui	Dog	AF1b_A2	2007	NA
KT119682	27058957	KT119682	CAR	Bangui	Dog	AF1b_A2	2007	NA
KT119683	27058957	KT119683	CAR	Bangui	Dog	AF1b_A2	2007	NA
KT119684	27058957	KT119684	CAR	Bangui	Dog	AF1b_A2	2007	NA
KT119685	27058957	KT119685	CAR	Bangui	Dog	AF1b_A2	2007	NA
KT119686	27058957	KT119686	CAR	Bangui	Dog	AF1b_A2	2007	NA
KT119687	27058957	KT119687	CAR	Bangui	Dog	AF1b_A2	2007	NA
KT119688	27058957	KT119688	CAR	Bangui	Cat	AF1b_A2	2007	NA
KT119689	27058957	KT119689	CAR	Bangui	Dog	AF1b_A2	2007	NA
KT119690	27058957	KT119690	CAR	Bangui	Dog	AF1b_A2	2007	NA
KT119691	27058957	KT119691	CAR	Bangui	Dog	AF1b_A2	2007	NA
KT119692	27058957	KT119692	CAR	Bangui	Dog	AF1b_A2	2007	NA
KT119693	27058957	KT119693	CAR	Bangui	Dog	AF1b_A2	2007	NA
KT119694	27058957	KT119694	CAR	Bangui	Dog	AF1b_A2	2007	NA
KT119695	27058957	KT119695	CAR	Bangui	Dog	AF1b_A2	2007	NA
KT119696	27058957	KT119696	CAR	Bangui	Dog	AF1b_A2	2007	NA
KT119697	27058957	KT119697	CAR	Bangui	Dog	AF1b_A2	2007	NA
KT119698	27058957	KT119698	CAR	Bangui	Dog	AF1b_A2	2007	NA
KT119699	27058957	KT119699	CAR	Bangui	Dog	AF1b_A2	2007	NA
KT119700	27058957	KT119700	CAR	Bangui	Dog	AF1b_A2	2007	NA
KT119701	27058957	KT119701	CAR	Bangui	Dog	AF1b_A2	2007	NA
KT119702	27058957	KT119702	CAR	Bangui	Dog	AF1b_A2	2007	NA
KT119703	27058957	KT119703	CAR	Bangui	Dog	AF1b_A2	2007	NA
KT119704	27058957	KT119704	CAR	Bangui	Dog	AF1b_A2	2007	NA
KT119705	27058957	KT119705	CAR	Bangui	Dog	AF1b_A2	2007	NA
KT119706	27058957	KT119706	CAR	Bangui	Dog	AF1b_A2	2007	NA
KT119707	27058957	KT119707	CAR	Bangui	Dog	AF1b_A2	2007	NA
KT119708	27058957	KT119708	CAR	Bangui	Dog	AF1b_A2	2007	NA
KT119709	27058957	KT119709	CAR	Bangui	Dog	AF1b_A2	2007	NA
KT119710	27058957	KT119710	CAR	Carnot	Dog	AF1b_A2	2008	NA
KT119711	27058957	KT119711	CAR	Bangui	Dog	AF1b_A2	2008	NA
KT119712	27058957	KT119712	CAR	Bangui	Dog	AF1b_A2	2008	NA
KT119713	27058957	KT119713	CAR	Bangui	Dog	AF1b_A2	2008	NA
KT119714	27058957	KT119714	CAR	Bangui	Dog	AF1b_A2	2008	NA
KT119715	27058957	KT119715	CAR	Bangui	Goat	AF1b_A2	2008	NA
KT119716	27058957	KT119716	CAR	Bangui	Dog	AF1b_A2	2008	NA
KT119717	27058957	KT119717	CAR	Bangui	Dog	AF1b_A2	2008	NA
KT119718	27058957	KT119718	CAR	Bangui	Dog	AF1b_A2	2008	NA
KT119719	27058957	KT119719	CAR	Bangui	Dog	AF1b_A2	2008	NA
KT119720	27058957	KT119720	CAR	Bangui	Dog	AF1b_A2	2008	NA
KT119721	27058957	KT119721	CAR	Bangui	Dog	AF1b_A2	2008	NA
KT119722	27058957	KT119722	CAR	Bangui	Dog	AF1b_A2	2008	NA
KT119723	27058957	KT119723	CAR	Bangui	Dog	AF1b_A2	2008	NA
KT119724	27058957	KT119724	CAR	Bangui	Dog	AF1b_A2	2008	NA
KT119725	27058957	KT119725	CAR	Bangui	Dog	AF1b_A2	2008	NA
KT119726	27058957	KT119726	CAR	Bangui	Dog	AF1b_A2	2008	NA
KT119727	27058957	KT119727	CAR	Bangui	Dog	AF1b_A2	2008	NA
KT119729	27058957	KT119729	CAR	Bangui	Dog	AF1b_A2	2008	NA
KT119730	27058957	KT119730	CAR	Bangui	Dog	AF1b_A2	2008	NA
KT119731	27058957	KT119731	CAR	Bangui	Dog	AF1b_A2	2008	NA
KT119732	27058957	KT119732	CAR	Bangui	Dog	AF1b_A2	2008	NA
KT119733	27058957	KT119733	CAR	Bangui	Dog	AF1b_A2	2009	NA
KT119734	27058957	KT119734	CAR	Bangui	Dog	AF1b_A2	2009	NA
KT119735	27058957	KT119735	CAR	Bangui	Dog	AF1b_A2	2009	NA
KT119736	27058957	KT119736	CAR	Bangui	Dog	AF1b_A2	2009	NA
KT119737	27058957	KT119737	CAR	Bangui	Dog	AF1b_A2	2009	NA
KT119738	27058957	KT119738	CAR	Bangui	Dog	AF1b_A2	2009	NA
KT119739	27058957	KT119739	CAR	Bangui	Dog	AF1b_A2	2009	NA
KT119740	27058957	KT119740	CAR	Bangui	Dog	AF1b_A2	2009	NA
KT119741	27058957	KT119741	CAR	Bangui	Cat	AF1b_A2	2009	NA
KT119742	27058957	KT119742	CAR	Bangui	Dog	AF1b_A2	2009	NA
KT119743	27058957	KT119743	CAR	Bangui	Dog	AF1b_A2	2009	NA
KT119744	27058957	KT119744	CAR	Bangui	Dog	AF1b_A2	2009	NA
KT119745	27058957	KT119745	CAR	Bangui	Dog	AF1b_A2	2009	NA
KT119746	27058957	KT119746	CAR	Bangui	Dog	AF1b_A2	2009	NA
KT119747	27058957	KT119747	CAR	Bangui	Goat	AF1b_A2	2009	NA
KT119748	27058957	KT119748	CAR	Bangui	Dog	AF1b_A2	2009	NA
KT119749	27058957	KT119749	CAR	Bangui	Dog	AF1b_A2	2010	NA
KT119750	27058957	KT119750	CAR	Bangui	Dog	AF1b_A2	2010	NA
KT119751	27058957	KT119751	CAR	Bangui	Dog	AF1b_A2	2010	NA
KT119752	27058957	KT119752	CAR	Bangui	Dog	AF1b_A2	2010	NA
KT119753	27058957	KT119753	CAR	Yaloke	Dog	AF1b_A2	2011	NA
KT119776	27058957	KT119776	DRC	Kinshasa	Dog	AF1b_A2	1989	NA
KT119780	27058957	KT119780	CAR	Bangui	Dog	AF1b_A2	1992	NA
KT119781	27058957	KT119781	CAR	Bangui	Dog	AF1b_A2	1992	NA
KR906775	27774283	KR906775	Tanzania	Serengeti	Dog	AF1b_A1.1	2011	NA
KX148198	27977811	KX148198	Somalia	NA	Dog	AF1a_A1.1	1993	NA
KX148199	27977811	KX148199	Somalia	NA	jackal	AF1a_A1.1	1993	NA
KX148200	27977811	KX148200	Ethiopia	NA	Dog	AF1a_A1.1	1988	NA
KX148204	27977811	KX148204	Namibia	NA	Dog	AF1b_A2	1992	NA
KY210275	32090172	MN726819	Tanzania	Serengeti	Cow	AF1b_A1.1	2013	NA
MN726805	32090172	MN726813	Kenya	Siaya	Sheep	AF1a_A1.1	2017	NA
MN726810	32090172	MN726810	Kenya	Kisumu	Human	AF1a_A1.1	2018	NA
MN726812	32090172	MN726812	Kenya	Siaya	Dog	AF1a_A1.1	2019	NA
MN726819	32090172	MT454632	Kenya	Nairobi	Human	AF1a_A1.1	2013	NA
MN726830	32090172	MN726830	Kenya	Nairobi	Cow	AF1a_A1.1	2018	NA
LC029889	32143593	LC029889	Uganda	NA	Dog	AF1b_A1.1	2009	NA
LC029890	32143593	LC029890	Uganda	NA	Dog	AF1b_A2	2011	NA
MT454632	32943558	MT454633	South Africa	NA	Proteles cristata	AF1b_A2	2015	NA
MT454633	32943558	MT454638	South Africa	NA	Proteles cristata	AF1b_A2	2015	NA
MT454638	32943558	MT454640	South Africa	NA	Fox	AF1b_A2	2016	NA
MT454640	32943558	MT454642	South Africa	NA	Fox	AF1b_A2	2016	NA
MT454642	32943558	MN726805	South Africa	NA	Dog	AF1b_A2	2016	NA
MT454643	32943558	MT454646	South Africa	NA	Dog	AF1b_A2	2017	NA
MT454645	32943558	MT454647	South Africa	NA	Dog	AF1b_A2	2017	NA
MT454646	32943558	MT454649	South Africa	NA	Dog	AF1b_A2	2017	NA
MT454647	32943558	MT454650	South Africa	NA	Dog	AF1b_A2	2017	NA
MT454649	32943558	MT454651	South Africa	NA	Dog	AF1b_A2	2017	NA
MT454650	32943558	MT454650	South Africa	NA	Fox	AF1b_A2	2017	NA
MT454651	32943558	MT454651	South Africa	NA	Dog	AF1b_A2	2017	NA
MW055118	33158200	MW055118	Kenya	Kisumu	Dog	AF1a_A1.1	2018	NA
MW055119	33158200	MW055119	Kenya	Kisumu	Dog	AF1a_A1.1	2018	NA
MW055120	33158200	MW055120	Kenya	Siaya	Cow	AF1a_A1.1	2018	NA
MW055121	33158200	MW055121	Kenya	Kisumu	Dog	AF1a_A1.1	2018	NA
MW055122	33158200	MW055122	Kenya	Siaya	Dog	AF1a_A1.1	2018	NA
MW055123	33158200	MW055123	Kenya	Siaya	Sheep	AF1a_A1.1	2018	NA
2010818843	This study	OR920350	Kenya	Nairobi	Human	AF1a_A1.1	2013	70.64
2011100186	This study	OR920307	Kenya	Kisumu	Dog	AF1a_A1.1	2017	83.13
2011100186	This study	OR920307	Kenya	Kisumu	Dog	AF1a_A1.1	2017	83.12
2021153276	This study	OR045927	Kenya	Bondo	Human (case 4)	AF1a_C1	2022	94.24
AR03	This study	OR920240	Tanzania	Arusha	Dog	AF1b_A1.1	2022	97.88
HB002	This study	OR920212	Tanzania	Kilimanjaro	Human (case 3)	AF1b_A1.1	2019	97.85
RB004	This study	OR045938	Tanzania	Arusha	Dog	AF1b_A1.1	2021	97.97
SD743	This study	OR045943	Tanzania	Mara	Dog	AF1b_A1.1	2019	97.42
SD846	This study	OR045947	Tanzania	Arusha	Human (case 5)	AF1b_A1.1	2022	97.63
Z0083175	This study	OR920283	Kenya	Siaya	Cow	AF1a_A1.1	2019	62.62
Z0083192	This study	OR045951	Kenya	Makueni	Dog	AF1b_A1.1	2020	93.22
Z0083204	This study	OR045952	Kenya	Makueni	Dog	AF1b_A1.1	2021	95.66
Z0083205	This study	OR920242	Kenya	Makueni	Dog	AF1b_A1.1	2021	97.93
Z0083214	This study	OR920205	Kenya	Makueni	Goat	AF1b_A1.1	2021	97.79
Z0083216	This study	OR045953	Kenya	Makueni	Cow	AF1b_A1.1	2021	97.75
Z0083218	This study	OR920281	Kenya	Makueni	Dog	AF1b_A1.1	2021	97.85
Z0083219	This study	OR920258	Kenya	Makueni	Cat	AF1b_A1.1	2021	74.93
Z0083220	This study	OR920265	Kenya	Makueni	Dog	AF1b_A1.1	2021	97.76
Z0083221	This study	OR920219	Kenya	Makueni	Dog	AF1b_A1.1	2021	97.61
Z0083223	This study	OR045954	Kenya	Makueni	Goat	AF1b_A1.1	2021	97.89
Z0083224	This study	OR920259	Kenya	Makueni	Dog	AF1b_A1.1	2021	97.81
Z0083225	This study	OR920344	Kenya	Makueni	Dog	AF1b_A1.1	2021	93.3
Z0083226	This study	OR045955	Kenya	Makueni	Dog	AF1b_A1.1	2021	97.91
Z0083227	This study	OR920238	Kenya	Makueni	Dog	AF1b_A1.1	2021	97.95
Z0083228	This study	OR920261	Kenya	Makueni	Dog	AF1b_A1.1	2021	97.74
Z0083229	This study	OR920291	Kenya	Makueni	Dog	AF1b_A1.1	2021	97.77
Z0083231	This study	OR920278	Kenya	Makueni	Dog	AF1b_A1.1	2021	97.71
Z0083233	This study	OR045956	Kenya	Makueni	Dog	AF1b_A1.1	2021	97.8
Z0083235	This study	OR920227	Kenya	Makueni	Dog	AF1b_A1.1	2021	95.45
Z0083236	This study	OR920235	Kenya	Makueni	Dog	AF1b_A1.1	2021	97.45
Z0083237	This study	OR920286	Kenya	Makueni	Dog	AF1b_A1.1	2021	95.72
Z0083239	This study	OR920255	Kenya	Makueni	Cow	AF1b_A1.1	2021	97.9
Z0083240	This study	OR045957	Kenya	Makueni	Dog	AF1b_A1.1	2021	98
Z0083243	This study	OR045958	Kenya	Makueni	Dog	AF1b_A1.1	2021	98
Z00832441	This study	OR920343	Kenya	Makueni	Dog	AF1b_A1.1	2021	84.43
Z00832442	This study	OR920342	Kenya	Makueni	Cow	AF1b_A1.1	2021	97.86
Z00832443	This study	OR045961	Kenya	Makueni	Dog	AF1b_A1.1	2021	95.74
Z0083245	This study	OR920221	Kenya	Makueni	Dog	AF1b_A1.1	2021	97.58
Z0083249	This study	OR920305	Kenya	Makueni	Goat	AF1b_A1.1	2022	98.05
Z0083252	This study	OR920351	Kenya	Makueni	Goat	AF1b_A1.1	2021	98.05
Z0083253	This study	OR920339	Kenya	Makueni	Dog	AF1b_A1.1	2021	97.94
Z0083261	This study	OR920251	Kenya	Makueni	Goat	AF1b_A1.1	2022	98.04
Z0083262	This study	OR920274	Kenya	Makueni	Dog	AF1b_A1.1	2022	98.01
Z0083263	This study	OR920222	Kenya	Makueni	Dog	AF1b_A1.1	2022	97.96
Z0083265	This study	OR920334	Kenya	Makueni	Cat	AF1b_A1.1	2021	98.05
Z00861806	This study	OR045962	Kenya	Gem	Dog	AF1a_A1.1	2022	97.78
Z00861807	This study	OR045963	Kenya	Rarieda	Dog	AF1a_C1	2022	97.53
Z00861808	This study	OR045964	Kenya	Ugunja	Dog	AF1a_A1.1	2022	97.21
Z00861809	This study	OR920320	Kenya	Ugunja	Cow	AF1a_A1.1	2022	97.21
Z00861810	This study	OR045965	Kenya	Alego usonga	Dog	AF1a_C1	2022	96.66
Z00861811	This study	OR045966	Kenya	Alego usonga	Dog	AF1a_A1.1	2022	97.76
Z00861815	This study	OR045968	Kenya	Alego usonga	Dog	AF1a_C1	2022	96.79
Z00861816	This study	OR920316	Kenya	Alego usonga	Dog	AF1a_A1.1	2022	97.16
Z00861824	This study	OR045971	Kenya	Bondo	Dog	AF1a_C1	2022	96.44
Z00861826	This study	OR045972	Kenya	Bondo	Dog	AF1a_A1.1	2022	97.7
Z00861829	This study	OR045974	Kenya	Bondo	Dog	AF1a_C1	2022	97.74
Z00861831	This study	OR045975	Kenya	Alego usonga	Cow	AF1a_A1.1	2022	97.03
Z00861832	This study	OR045976	Kenya	Alego usonga	Dog	AF1a_A1.1	2022	97.85
Z00861834	This study	OR045977	Kenya	Alego usonga	Dog	AF1a_A1.1	2022	97.7
Z00861838	This study	OR045981	Kenya	Siaya	Dog	AF1a_C1	2022	97.76
Z00861840	This study	OR045983	Kenya	Siaya	Dog	AF1a_C1	2021	95.92
Z00861841	This study	OR045984	Kenya	Siaya	Dog	AF1a_A1.1	2021	97.76
Z00861847	This study	OR920236	Kenya	Siaya	Cow	AF1a_C1	2021	92.57
Z00861850	This study	OR045989	Kenya	Siaya	Dog	AF1a_C1	2021	96.68
Z00861851	This study	OR045990	Kenya	Siaya	Dog	AF1a_C1	2021	94.51
Z00861855	This study	OR045993	Kenya	Siaya	Dog	AF1a_C1	2021	96.28
Z00861858	This study	OR045995	Kenya	Siaya	Cow	AF1a_A1.1	2021	93.66
Z00861860	This study	OR045997	Kenya	Siaya	Dog	AF1a_C1	2021	94.24
Z00861867	This study	OR046002	Kenya	Siaya	Dog	AF1a_C1	2021	96.79
Z00861869	This study	OR046003	Kenya	Siaya	Dog	AF1a_C1	2021	97.08
Z00861870	This study	OR046004	Kenya	Siaya	Dog	AF1a_A1.1	2021	97.25
Z00861871	This study	OR046005	Kenya	Siaya	Cow	AF1a_A1.1	2021	94.51
Z00861872	This study	OR046006	Kenya	Siaya	Cow	AF1a_A1.1	2021	96.69
Z00861877	This study	OR046007	Kenya	Siaya	Dog	AF1a_A1.1	2021	94.53
Z00865560	This study	OR046008	Kenya	Gem	Dog	AF1a_A1.1	2022	97.75
Z00865561	This study	OR046009	Kenya	Rarieda	Dog	AF1a_A1.1	2022	97.76
Z00865563	This study	OR046011	Kenya	Rarieda	Dog	AF1a_A1.1	2022	96.28
Z00865564	This study	OR046012	Kenya	Rarieda	Dog	AF1a_C1	2022	93.42
Z00865570	This study	OR046014	Kenya	Alego usonga	Dog	AF1a_A1.1	2022	97.8
Z00865571	This study	OR046015	Kenya	Rarieda	Dog	AF1a_A1.1	2022	97.13
Z08151242	This study	OR920295	Kenya	Siaya	Cow	AF1a_A1.1	2017	86.7
Z08151377	This study	OR920348	Kenya	Siaya	Dog	AF1a_A1.1	2017	75.41
Z0826253	This study	OR045959	Kenya	Siaya	Human (case 1)	AF1b_A2	2018	76.75
Z0826362	This study	OR920252	Kenya	Siaya	Dog	AF1a_A1.1	2019	86.25
Z0826363	This study	OR920252	Kenya	Siaya	Dog	AF1a_A1.1	2017	62.82
Z0826447	This study	OR920256	Kenya	Siaya	Cow	AF1a_A1.1	2021	78.59
Z0826475	This study	OR920220	Kenya	Siaya	Dog	AF1a_A1.1	2017	76.99
Z0826752	This study	OR920290	Kenya	Nairobi	Cow	AF1a_A1.1	2018	76.73
Z0828879	This study	OR045960	Kenya	Siaya	Human (case 2)	AF1a_A1.1	2018	51.12
Z0829313	This study	OR920231	Kenya	Kaiti	Dog	AF1b_A1.1	2022	98
Z0829323	This study	OR920276	Kenya	Makueni	Goat	AF1b_A1.1	2022	98.03
Z0829325	This study	OR920272	Kenya	Makueni	Dog	AF1b_A1.1	2022	98.04
Z0829333	This study	OR920237	Kenya	Kilome	Cow	AF1b_A1.1	2022	96.59
Z0829334	This study	OR920301	Kenya	Makueni	Dog	AF1b_A1.1	2022	98.03
Z0829335	This study	OR920232	Kenya	Makueni	Dog	AF1b_A1.1	2022	98.03
Z0829337	This study	OR920273	Kenya	Makueni	Dog	AF1b_A1.1	2022	98
Z0829340	This study	OR920257	Kenya	Kibwezi West	Dog	AF1b_A1.1	2022	98.01
Z0829341	This study	OR920318	Kenya	Makueni	Dog	AF1b_A1.1	2022	97.99
Z0829343	This study	OR920329	Kenya	Kibwezi East	Goat	AF1b_A1.1	2022	98.02
Z0829344	This study	OR920310	Kenya	Makueni	Goat	AF1b_A1.1	2022	98.07
Supplementary Table 1. Description and origin of samples used in this study. Genbank Ascension numbers are provided for all sequences. Sequences indicated by italics are those that were generated for this study, with the human cases indicated in bold. Pubmed IDs are listed for the previously published sequences that were publically available and used for phylogenetic analyses. All lineages belong…
